# Supplementary material for: What Important Information Does Transesophageal Echocardiography Provide When Performed before Transvenous Lead Extraction?
Source: J Clin Med. 2024 Sep 5;13(17):5278. doi: 10.3390/jcm13175278 (PMC11396690; doi:10.3390/jcm13175278)
Supplement: Supplementary file 1 [file jcm-13-05278-s001.zip]

Archive with 10 entries (10 files):
- Movie 1-10/Movie 1. TEE 2D Floating scar tissue connected to the lead.avi
- Movie 1-10/Movie 10. TEE 2D A long loop of left ventricular lead translocating to the pulmonary trunk..avi
- Movie 1-10/Movie 2. TEE 3D Blood cloth on  the lead.avi
- Movie 1-10/Movie 3.TEE 2D Vegetation-like masses  on the lead in rght atrium..avi
- Movie 1-10/Movie 4. TEE 2D Bacterial vegetation on the lead in the right atrium moving to the right ventricle..mp4
- Movie 1-10/Movie 5. TEE 2D Thickening of the leads and  inter-lead adhesion showing common mobility..avi
- Movie 1-10/Movie 6. TEE 2D Interlead adhesion and to the m-atrial septum as well as to the atrial wall. Narrowing of the vena cava superior is caused by the thickened leads and pathologic connective tissue..avi
- Movie 1-10/Movie 7. TEE 3D The lead  in the tricuspid valve supports the septal leaflet and hinders proper coaptation of the leaflets..avi
- Movie 1-10/Movie 8.TEE 2D Perforation wall right ventricle through the lead to the pericardial..avi
- Movie 1-10/Movie 9. TEE 2D Penetration of the right ventricle wall with the lead, the tip of lead deeply at the interface between the muscle and the pericardium is referred..avi
